# Supplementary material for: Generation and Characterization of a Novel Angelman Syndrome Mouse Model with a Full Deletion of the Ube3a Gene
Source: Cells. 2022 Sep 9;11(18):2815. doi: 10.3390/cells11182815 (PMC9496699; doi:10.3390/cells11182815)
Supplement: Supplementary file 1 [file cells-11-02815-s001.zip]

Archive with 2 entries (2 files):
- Supplementary 1. Rotarod weight.pdf
- Supplementary 2. Intellicage.pdf
